# Supplementary material for: Association of Patients’ Epidemiological Characteristics and Comorbidities with Severity and Related Mortality Risk of SARS-CoV-2 Infection: Results of an Umbrella Systematic Review and Meta-Analysis
Source: Biomedicines. 2022 Sep 29;10(10):2437. doi: 10.3390/biomedicines10102437 (PMC9598435; doi:10.3390/biomedicines10102437)
Supplement: Supplementary file 1 [file biomedicines-10-02437-s001.zip]

Archive with 1 entries (1 files):
- biomedicines-1901392-supplementary.pdf
